# Supplementary material for: Revisiting the Estimation of Dinosaur Growth Rates
Source: PLoS One. 2013 Dec 16;8(12):e81917. doi: 10.1371/journal.pone.0081917 (PMC3864909; doi:10.1371/journal.pone.0081917)
Supplement: Table S3 — Fits to line and cubic data. For each of the 62 asymptotic models used in this study, the maximum asymptotic parameter and the correlation coefficient are given for fits to the same synthetically generated linear and cubic data sets plotted in Fig. 3. The high values of indicate that all of these sigmoid models can achieve an excellent fit to linear data, and most to cubic data as well. Attenuating curves are more variable, but the majority of these also achieve excellent fits. The wide range of values obtained for the maximum asymptotic size , which varies from 2.89 to 8.46×1055 for these fits to the same linear data (and a similarly wide range for fits to the cubic data) demonstrates that these parameters are mathematical artifacts that have no predictive value, although the fits will work properly in the vicinity of the data points. (XLSX) [file pone.0081917.s015.xlsx]

## Sheet: S3
	Linear		Cubic
Model	a	R2	a	R2
Beta-P 4	34700000000000	0.998	2580000000	1
Chapman-Richards 3	149300	0.998	23100000000000	1
Chapman-Richards 4	5155	1	41000000	1
Extreme Value 3a	3.978	1	1.363	1
Extreme Value 3b	3.978	1	1.363	1
Extreme Value 3z	3.701	0.992	1.505	1
Extreme Value 4	1525	1	1.608	1
Gompertz 3a	6.382	1	10.15	1
Gompertz 3b	6.382	1	10.15	1
Gompertz 3z	3.701	0.992	11.64	1
Gompertz 4a	1676	1	10.06	1
Gompertz 4b	1442	1	10.06	1
He Legendre 2	3.085	0.971	0.434	0.576
He Legendre 3	714000000	0.998	12100000	1
He Legendre 4	8325	1	8937	1
Korf 3	2.29e+26	0.998	3.73e+32	1
Korf 4	2780000000000	1	1.27e+18	1
Levakovic 2	2.89	0.969	2.419	0.991
Levakovic 3a	2224	0.998	9450000000000	1
Levakovic 3b	1.41e+24	0.998	2.08e+30	1
Levakovic 4a	3507	1	6480000	1
Levakovic 4b	2.3e+18	0.998	6170000000000	1
Logistic 2b	3.151	0.981	3.31e+38	0.891
Logistic 3	4.824	1	1.923	1
Logistic 3z	3.701	0.992	2.189	1
Logistic 4a	2868	1	2.349	1
Lomolino 2	3.085	0.971	0.434	0.576
Lomolino 3	154000000	0.998	3210000000000	1
Lomolino 4	3.01e+18	1	240200	1
Morgan-Mercer-Flodin 2	3.085	0.971	0.434	0.576
Morgan-Mercer-Flodin 3a	8.46e+55	0.998	1.74e+63	1
Morgan-Mercer-Flodin 3b	154500	0.998	512000000	1
Morgan-Mercer-Flodin 4	1.61e+23	1	2.49e+25	1
Morgan-Mercer-Flodin 4b	30090	1	19640	1
Richards 4a	3258	1	16.18	1
Richards 4b	6.382	1	10.15	1
Richards 4c	2564	1	16.18	1
Richards 4d	6.382	1	10.15	1
Richards 4e	3174	1	16.18	1
Sloboda 4	11.28	1	13.53	1
von Bertalanffy 2	3.008	0.971	4723	1
von Bertalanffy 3	7.849	1	4880000000000000	1
von Bertalanffy 3z	3.701	0.992	12500000000000	1
von Bertalanffy 4	78.46	1	892000000	1
Weibull 3a	473000000	0.998	7480000	1
Weibull 3b	154500	0.998	282000000	1
Weibull 4a	2949	1	4987	1
Weibull 4b	2669	1	4.073	1
Extreme Value 2	3.263	0.986	672000000	0.853
Gompertz 2	3.455	0.989	1160000000	0.853
Logistic 2a	3.405	0.988	1310000000	0.853
Michaelis Menten 2	5.009	0.994	1.39e+60	0.853
Michaelis Menten 3	5.2e+30	1	2.71e+40	0.928
Monomolecular 3	13010	1	706000000	0.928
Negative Exponential 2a	3.701	0.992	672000000	0.853
Negative Exponential 2b	3.701	0.992	15870	0.853
Negative Exponential 3a	21230	1	570000000	0.928
Negative Exponential 3b	514200	1	297000000	0.928
Negative Exponential 4a	7220	1	99900000	0.928
Rational 2z	5.009	0.994	626000000	0.853
Rational 3a	27070	1	455000000	0.928
Rational 4	2500000000	1	405000000	0.928
