# Supplementary material for: Revisiting the Estimation of Dinosaur Growth Rates
Source: PLoS One. 2013 Dec 16;8(12):e81917. doi: 10.1371/journal.pone.0081917 (PMC3864909; doi:10.1371/journal.pone.0081917)
Supplement: Table S4 — Detailed results of attempts to replicate previously published findings. A. For each data set examined, values of three biological parameters–maximum asymptotic size , maximum growth rate , and age at maximum rate of growth (also called inflection point) –are given for both the regression equations published in previous studies and for the best fits found to the data sets (see Text S1). In cases where the reported value is zero, N.A. appears for the ratio. B. Model parameters , , and for previously reported regression equations and for the best-fit models from this study. Table entries are blank where the model does not include the parameter. The parameters given depend on the model. Numbers listed in bold are fixed in order to investigate previously reported fits. For any A2, C2 D2, E2, F2 or G2 fit, the value of a is fixed up front and not part of the fit. For any B2 fit, the values of both a and d are fixed up front and are not part of the fit. (XLSX) [file pone.0081917.s016.xlsx]

## Sheet: S4a
	Maximum asymptotic size, a (kg)			Peak growth rate, ġmax (kg/yr)			Age at maximum rate of growth, tinf (inflection point)
Taxon	Reported	Best fit	Ratio	Reported	Best fit	Ratio	Reported	Best fit	Ratio
Tyrannosaurus rex A	5556	5859	0.948	791	467	1.69	16.1	16.8	0.959
Tyrannosaurus rex B	5556	5854	0.949	791	468	1.69	16.1	16.8	0.958
Tyrannosaurus rex B2	5556	5556	1	791	495	1.6	16.1	16.4	0.981
Gorosaurus libratus A	1239	1749000	0.000709	117	39290	0.00298	12.4	97.3	0.127
Gorosaurus libratus B	1239	2137	0.58	117	111	1.05	12.4	17.7	0.7
Gorosaurus libratus B2	1239	1239	1	117	92.5	1.27	12.4	12.9	0.958
Albertosaurus sarcophagus A	1223	1229	0.995	131	126	1.04	14.1	14.1	1
Albertosaurus sarcophagus B	1223	1241	0.985	131	118	1.11	14.1	13.8	1.02
Albertosaurus sarcophagus B2	1223	1223	1	131	127	1.03	14.1	13.8	1.02
Massospondylus carinatus A	281	4522000	6.21e-05	35	223500	0.000157	11.1	64.4	0.172
Massospondylus carinatus A2	281	301	0.932	35	33	1.06	11.1	12.7	0.875
Massospondylus carinatus 2 A	281	548	0.513	35	42	0.834	11.1	15.6	0.713
Massospondylus carinatus 2 A2	281	297	0.946	35	37.2	0.941	11.1	12.4	0.892
Syntarsus rhodesiensis A	18.8	19	0.991	10.5	5.6	1.88	3.42	4.24	0.806
Syntarsus rhodesiensis A2	18.8	19	0.989	10.5	5.57	1.88	3.42	4.24	0.806
Syntarsus rhodesiensis 2 A	18.8	18.4	1.02	10.5	12	0.877	3.42	3.45	0.991
Syntarsus rhodesiensis 2 A2	18.8	18.5	1.01	10.5	11.7	0.896	3.42	3.44	0.994
Psittacosaurus mongoliensis A	22.7	24	0.948	5.5	5.77	0.953	7.22	7.34	0.984
Psittacosaurus mongoliensis C	25.2	26.8	0.942	4.66	5.3	0.879	7.33	7.52	0.975
Psittacosaurus mongoliensis A2	22.7	23.3	0.977	5.5	5.9	0.933	7.22	7.28	0.991
Psittacosaurus mongoliensis C2	25.2	25.2	1	4.66	5.3	0.879	7.33	7.34	0.999
Psittacosaurus lujiatunensis 1A	37.4	50.9	0.734	5.14	5.25	0.979	0	10.2	N.A.
Psittacosaurus lujiatunensis 1D	37.4	88.4	0.423	5.14	7.62	0.674	6.53	13	0.504
Psittacosaurus lujiatunensis 1E	36.4	57.5	0.633	5.14	5.5	0.934	6.58	10.8	0.608
Psittacosaurus lujiatunensis 1F	36.4	59	0.617	5.14	5.6	0.918	6.58	11	0.6
Psittacosaurus lujiatunensis 1G	37.4	39.4	0.948	5.14	5.05	1.02	6.53	9.13	0.716
Psittacosaurus lujiatunensis 2A	37.4	48.1	0.777	5.14	5.11	1	0	9.98	N.A.
Psittacosaurus lujiatunensis 2D	37.4	79.2	0.472	5.14	6.91	0.743	6.53	12.5	0.524
Psittacosaurus lujiatunensis 2E	36.4	55	0.662	5.14	5.32	0.966	6.58	10.6	0.62
Psittacosaurus lujiatunensis 2F	36.4	56.4	0.645	5.14	5.41	0.951	6.58	10.7	0.613
Psittacosaurus lujiatunensis 2G	37.4	42.3	0.883	5.14	5.04	1.02	6.53	9.44	0.692
Psittacosaurus lujiatunensis 3A	37.4	37	1.01	5.14	5.48	0.938	0	8.87	N.A.
Psittacosaurus lujiatunensis 3D	37.4	86.6	0.432	5.14	7.48	0.687	6.53	12.9	0.508
Psittacosaurus lujiatunensis 3E	36.4	60.7	0.599	5.14	5.78	0.889	6.58	11	0.596
Psittacosaurus lujiatunensis 3F	36.4	63.6	0.572	5.14	5.96	0.863	6.58	11.3	0.583
Psittacosaurus lujiatunensis 3G	37.4	39.4	0.948	5.14	5.36	0.958	6.53	9.1	0.718
Psittacosaurus lujiatunensis 4A	37.4	35.9	1.04	5.14	5.49	0.936	0	8.77	N.A.
Psittacosaurus lujiatunensis 4D	37.4	77.9	0.48	5.14	6.83	0.753	6.53	12.4	0.527
Psittacosaurus lujiatunensis 4E	36.4	57.6	0.632	5.14	5.55	0.926	6.58	10.8	0.61
Psittacosaurus lujiatunensis 4F	36.4	59.8	0.608	5.14	5.68	0.905	6.58	11	0.599
Psittacosaurus lujiatunensis 4G	37.4	40	0.935	5.14	5.27	0.975	6.53	9.15	0.714
Psittacosaurus lujiatunensis 5A	37.4	34.1	1.1	5.14	5.65	0.909	0	8.61	N.A.
Psittacosaurus lujiatunensis 5D	37.4	80.9	0.462	5.14	7.04	0.731	6.53	12.6	0.519
Psittacosaurus lujiatunensis 5E	36.4	60.7	0.599	5.14	5.74	0.896	6.58	11.1	0.593
Psittacosaurus lujiatunensis 5F	36.4	61.1	0.595	5.14	5.76	0.893	6.58	11.1	0.591
Psittacosaurus lujiatunensis 5G	37.4	39.4	0.949	5.14	5.28	0.974	6.53	9.11	0.717
Psittacosaurus lujiatunensis 6A	37.4	32.6	1.15	5.14	5.83	0.882	0	8.5	N.A.
Psittacosaurus lujiatunensis 6D	37.4	73.3	0.51	5.14	6.46	0.795	6.53	12.1	0.538
Psittacosaurus lujiatunensis 6E	36.4	57.8	0.63	5.14	5.51	0.933	6.58	10.9	0.606
Psittacosaurus lujiatunensis 6F	36.4	57.6	0.632	5.14	5.5	0.935	6.58	10.8	0.608
Psittacosaurus lujiatunensis 6G	37.4	40	0.935	5.14	5.18	0.992	6.53	9.16	0.713
Apatosaurus	25950	28620	0.907	461	538	0.857	27.5	26	1.06
Apatosaurus	25950	28620	0.907	519	538	0.964	24.4	26	0.941
Apatosaurus	25950	17880	1.45	634	455	1.4	20	19.2	1.04
Alamosaurus	32660	58930	0.554	944	1330	0.71	16.9	21.6	0.781
Alamosaurus	32660	29330	1.11	1089	1017	1.07	14.6	14.1	1.04
Alamosaurus	32660	29330	1.11	1161	1017	1.14	13.7	14.1	0.975
Janenschia	14030	16430	0.854	624	658	0.948	11	12.2	0.901
Janenschia	14030	14800	0.948	998	747	1.34	6.87	9.67	0.71
Northampton	9000	14320	0.628	180	209	0.859	24.4	33.4	0.731
Northampton	9000	9130	0.986	260	242	1.07	16.9	18.4	0.918

## Sheet: S4b
	Previously reported				Best fit
Taxon	a	b	c	d	a	b	c	d
Tyrannosaurus rex A	5551	0.57	16.1	5	5875	0.3178	16.78	-16.45
Tyrannosaurus rex B	5551	0.57	16.1	5	5849	0.3198	16.8	5
Tyrannosaurus rex B2	5551	0.57	16.1	5	5551	0.3565	16.41	5
Gorosaurus libratus A	1234	0.38	12.4	5	1749000	0.08986	97.28	-304.4
Gorosaurus libratus B	1234	0.38	12.4	5	2132	0.2088	17.7	5
Gorosaurus libratus B2	1234	0.38	12.4	5	1234	0.2997	12.95	5
Albertosaurus sarcophagus A	1218	0.43	14.1	5	1185	0.4248	14.06	43.94
Albertosaurus sarcophagus B	1218	0.43	14.1	5	1236	0.3818	13.81	5
Albertosaurus sarcophagus B2	1218	0.43	14.1	5	1218	0.4159	13.84	5
Massospondylus carinatus A	280	0.5	11.1	1	4522000	0.1977	64.42	-10.25
Massospondylus carinatus A2	280	0.5	11.1	1	280	0.4708	12.69	21.38
Massospondylus carinatus 2 A	280	0.5	11.1	1	548.3	0.3061	15.57	-0.7042
Massospondylus carinatus 2 A2	280	0.5	11.1	1	280	0.5312	12.44	17.16
Syntarsus rhodesiensis A	14.68	2.86	3.42	4.1	14.61	1.532	4.243	4.342
Syntarsus rhodesiensis A2	14.68	2.86	3.42	4.1	14.68	1.518	4.241	4.303
Syntarsus rhodesiensis 2 A	14.68	2.86	3.42	4.1	14.32	3.343	3.452	4.108
Syntarsus rhodesiensis 2 A2	14.68	2.86	3.42	4.1	14.68	3.193	3.439	3.837
Psittacosaurus mongoliensis A	22	1	7.22	0.72	22.9	1.008	7.34	1.08
Psittacosaurus mongoliensis C	25.2	0.74	7.33		26.76	0.7924	7.517
Psittacosaurus mongoliensis A2	22	1	7.22	0.72	22	1.072	7.283	1.259
Psittacosaurus mongoliensis C2	25.2	0.74	7.33		25.2	0.842	7.34
Psittacosaurus lujiatunensis 1A	37.38	0.55	0	0	51.77	0.4057	10.25	-0.8515
Psittacosaurus lujiatunensis 1D	37.38	0.55			88.44	0.3447
Psittacosaurus lujiatunensis 1E	37.38	0.55	-1		58.57	0.3758	-1.1
Psittacosaurus lujiatunensis 1F	37.38	0.55			59.97	0.3733
Psittacosaurus lujiatunensis 1G	37.38	0.55	1		39.41	0.5125	-68.03
Psittacosaurus lujiatunensis 1A2	37.38	0.55	0	0	37.38	0.5018	8.866	-0.3365
Psittacosaurus lujiatunensis 1D2	37.38	0.55			37.38	0.3875
Psittacosaurus lujiatunensis 1E2	37.38	0.55	-1		37.38	0.4113	-1.218
Psittacosaurus lujiatunensis 1F2	37.38	0.55			37.38	0.4076
Psittacosaurus lujiatunensis 1G2	37.38	0.55	1		37.38	0.5269	-72.17
Psittacosaurus lujiatunensis 2A	37.38	0.55	0	0	48.76	0.4195	9.982	-0.6524
Psittacosaurus lujiatunensis 2D	37.38	0.55			79.17	0.3493
Psittacosaurus lujiatunensis 2E	37.38	0.55	-1		56.1	0.3795	-1.107
Psittacosaurus lujiatunensis 2F	37.38	0.55	0		57.39	0.3769	0
Psittacosaurus lujiatunensis 2G	37.38	0.55	1		42.32	0.4763	-47.28
Psittacosaurus lujiatunensis 2A2	37.38	0.55	0	0	37.38	0.5124	8.927	0.05257
Psittacosaurus lujiatunensis 2D2	37.38	0.55			37.38	0.3905
Psittacosaurus lujiatunensis 2E2	37.38	0.55	-1		37.38	0.4167	-1.411
Psittacosaurus lujiatunensis 2F2	37.38	0.55			37.38	0.41
Psittacosaurus lujiatunensis 2G2	37.38	0.55	1		37.38	0.5099	-56.92
Psittacosaurus lujiatunensis 3A	37.38	0.55	0	0	36.6	0.5985	8.867	0.3617
Psittacosaurus lujiatunensis 3D	37.38	0.55			86.57	0.3457
Psittacosaurus lujiatunensis 3E	37.38	0.55	-1		61.95	0.3735	-1.225
Psittacosaurus lujiatunensis 3F	37.38	0.55			64.58	0.369
Psittacosaurus lujiatunensis 3G	37.38	0.55	1		39.41	0.5443	-102
Psittacosaurus lujiatunensis 3A2	37.38	0.55	0	0	37.38	0.5845	8.938	0.3046
Psittacosaurus lujiatunensis 3D2	37.38	0.55			37.38	0.392
Psittacosaurus lujiatunensis 3E2	37.38	0.55	-1		37.38	0.417	-1.487
Psittacosaurus lujiatunensis 3F2	37.38	0.55			37.38	0.4099
Psittacosaurus lujiatunensis 3G2	37.38	0.55	1		37.38	0.5685	-118.7
Psittacosaurus lujiatunensis 4A	37.38	0.55	0	0	35.18	0.6245	8.773	0.7169
Psittacosaurus lujiatunensis 4D	37.38	0.55			77.92	0.3505
Psittacosaurus lujiatunensis 4E	37.38	0.55	-1		58.8	0.3777	-1.206
Psittacosaurus lujiatunensis 4F	37.38	0.55			60.79	0.3736
Psittacosaurus lujiatunensis 4G	37.38	0.55	1		40	0.527	-84.07
Psittacosaurus lujiatunensis 4A2	37.38	0.55	0	0	37.38	0.5808	8.966	0.5112
Psittacosaurus lujiatunensis 4D2	37.38	0.55			37.38	0.3953
Psittacosaurus lujiatunensis 4E2	37.38	0.55	-1		37.38	0.4207	-1.529
Psittacosaurus lujiatunensis 4F2	37.38	0.55			37.38	0.413
Psittacosaurus lujiatunensis 4G2	37.38	0.55	1		37.38	0.5566	-101.9
Psittacosaurus lujiatunensis 5A	37.38	0.55	0	0	33.19	0.6815	8.607	0.8668
Psittacosaurus lujiatunensis 5D	37.38	0.55			80.93	0.3477
Psittacosaurus lujiatunensis 5E	37.38	0.55	-1		61.77	0.3714	-1.03
Psittacosaurus lujiatunensis 5F	37.38	0.55			62.11	0.3708
Psittacosaurus lujiatunensis 5G	37.38	0.55	1		39.41	0.5357	-92.36
Psittacosaurus lujiatunensis 5A2	37.38	0.55	0	0	37.38	0.5876	8.99	0.5391
Psittacosaurus lujiatunensis 5D2	37.38	0.55			37.38	0.3919
Psittacosaurus lujiatunensis 5E2	37.38	0.55	-1		37.38	0.414	-1.295
Psittacosaurus lujiatunensis 5F2	37.38	0.55			37.38	0.4097
Psittacosaurus lujiatunensis 5G2	37.38	0.55	1		37.38	0.56	-108.3
Psittacosaurus lujiatunensis 6A	37.38	0.55	0	0	31.19	0.7475	8.498	1.444
Psittacosaurus lujiatunensis 6D	37.38	0.55			73.29	0.3527
Psittacosaurus lujiatunensis 6E	37.38	0.55	-1		58.74	0.3752	-0.9815
Psittacosaurus lujiatunensis 6F	37.38	0.55			58.57	0.3756
Psittacosaurus lujiatunensis 6G	37.38	0.55	1		39.98	0.5186	-75.61
Psittacosaurus lujiatunensis 6A2	37.38	0.55	0	0	37.38	0.5854	9.034	0.8174
Psittacosaurus lujiatunensis 6D2	37.38	0.55			37.38	0.3952
Psittacosaurus lujiatunensis 6E2	37.38	0.55	-1		37.38	0.4174	-1.315
Psittacosaurus lujiatunensis 6F2	37.38	0.55			37.38	0.4128
Psittacosaurus lujiatunensis 6G2	37.38	0.55	1		37.38	0.5481	-92.55
Apatosaurus	25950	0.04			28620	0.04233
Apatosaurus	25950	0.045			28620	0.04233
Apatosaurus	25950	0.055			17880	0.05723
Alamosaurus	32660	0.065			58930	0.05077
Alamosaurus	32660	0.075			29330	0.07803
Alamosaurus	32660	0.08			29330	0.07803
Janenschia	14030	0.1			16430	0.09006
Janenschia	14030	0.16			14800	0.1136
Northampton	9000	0.045			14320	0.03291
Northampton	9000	0.065			9130	0.05968
