# Supplementary material for: Revisiting the Estimation of Dinosaur Growth Rates
Source: PLoS One. 2013 Dec 16;8(12):e81917. doi: 10.1371/journal.pone.0081917 (PMC3864909; doi:10.1371/journal.pone.0081917)
Supplement: Table S5 — Summary of replication results for 11 taxa from five dinosaur growth studies. For each data set, values of maximum asymptotic size , age at maximum rate of growth (also called inflection point) , and maximum growth rate, , expressed in absolute terms and as percentage of mass added per year are given for both the regression equation published in previous studies and for the best fits of replication attempts. (XLSX) [file pone.0081917.s017.xlsx]

## Sheet: S5
		Reported results				Best fit results
Taxon	Ref	g(∞)	tinf	ġmax	ġmax (%)	g(∞)	tinf	ġmax	ġmax (%)
Tyrannosaurus rex A	25	5556	16.1	791	0.2845	5859	16.78	466.8	0.1598
Gorgosaurus libratus A	25	1239	12.4	117.2	0.1885	1749000	97.28	39290	0.04494
Albertosaurus sarcophagus A	25	1223	14.1	130.9	0.2132	1229	14.06	125.9	0.1978
Massospondylus carinatus A	20	281	11.1	35	0.2482	4522000	64.42	223500	0.09885
Syntarsus rhodesiensis A	20	18.78	3.42	10.5	0.9175	18.95	4.243	5.595	0.4804
Psittacosaurus mongoliensis A	20	22.72	7.22	5.5	0.4693	23.98	7.34	5.771	0.4606
Psittacosaurus mongoliensis C	24	25.2	7.33	4.662	0.37	26.76	7.517	5.301	0.3962
Psittacosaurus lujiatunensis 1A	18	37.38	0	5.14	0.275	50.92	10.25	5.251	0.2098
Apatosaurus	37	25950	27.47	461.4	0.06	28620	25.96	538.3	0.06349
Alamosaurus	37	32660	16.9	943.6	0.0975	58930	21.64	1330	0.07615
Janenschia	37	14030	10.99	623.5	0.15	16430	12.2	657.5	0.1351
Northampton	37	9000	24.41	180	0.0675	14320	33.38	209.4	0.04936
