# Supplementary material for: Revisiting the Estimation of Dinosaur Growth Rates
Source: PLoS One. 2013 Dec 16;8(12):e81917. doi: 10.1371/journal.pone.0081917 (PMC3864909; doi:10.1371/journal.pone.0081917)
Supplement: Table S6 — Data sets of dinosaur growth gathered from the literature and used in this study. The size parameter is a linear dimension (e.g., femur length), as described in Table 2. Tyrannosaurus 2 comprises the Tyrannosaurus 1 data set supplemented with a specimen from [40] and one from [41]. All other data sets are taken from a single original source (see Table 2 for references). Age is reported as estimated age in years from the original source. The data sets for Allosaurus include several variations, as discussed in the paper. The Psittacosaurus l1 data set contains all 80 data points from the source article. One fossil specimen block in this data set includes 34 individuals, however, only one of which was measured; the data points are thus not independent measurements. Several other data points in that data set similarly represent a single measurement duplicated to cover multiple individuals in a find. To avoid overweighting the fits to these duplicate data points (for which the age is only imprecisely known), I prepared the Psittacosaurus l2 data set, which contains each point listed only once (a total of 39 data points). Psittacosaurus l3 is the subset of the data for which age was determined histologically, according to the original reference; Psittacosaurus l4 is the same set but with duplicate data points removed. (XLSX) [file pone.0081917.s018.xlsx]

## Sheet: S6
	Age	Bone Dimension
Tyrannosaurus 1	2	25.2
	14	98.9
	15	98
	16	116.8
	18	120
	22	128.4
	28	134.5
Tyrannosaurus 2	2	25.2
	12	78.8
	14	98.9
	14	128
	15	98
	16	116.8
	18	120
	22	128.4
	28	134.5
Gorgosaurus	5	44.5
	7	54.2
	14	75
	14	80.4
	18	91.6
Albertosaurus	2	31.6
	15	78.2
	18	86
	22	99.3
	24	89.5
Saurornitholestes	2	30
	3	40
	4	55
	5	69
	6	72
	7	81
	10	82
	15	88
	19	92
Syntarsus	2	12.2
	3	13.3
	3	15.2
	4	16
	5	18.9
	5	18.9
	5	19
	6	19.3
	6	19.5
	6	20.6
Allosaurus fc1	4	10.4
	4	11
	5	11.2
	5	11.3
	5	13.8
	6	11.9
	6	12
	6	13
	6	13.5
	6	14.4
	7	12.5
	7	12.6
	7	14.6
	7	15.2
	7	15.8
	8	13.4
	8	15.3
	8	16.3
	8	17.1
	9	14.3
	9	17.2
	9	18.2
	9	20.2
	10	15.3
	10	20.9
	10	23.5
	10	26
	11	15.8
	11	26.2
	11	26.5
	12	16.2
	12	27.4
	12	27.9
	13	16.5
	13	28.6
	13	33.5
	14	19
	14	33.8
Allosaurus fc2	4	10.4
	4.22817	11
	5	11.2
	5.22817	11.3
	6	11.9
	6.22817	12
	7	12.6
	7.22817	12.5
	8	13.4
	8.2883	13.8
	9	14.3
	9.2883	14.4
	9.56696	13
	9.62861	13.5
	10	15.3
	10.2883	14.6
	10.567	15.8
	10.6286	15.2
	11	15.8
	11.2883	15.3
	11.567	17.1
	11.6286	16.3
	12	16.2
	12.5488	17.2
	12.567	18.2
	12.6286	20.2
	13	16.5
	13.5488	23.5
	13.567	20.9
	13.6286	26
	14	19
	14.5488	26.5
	14.6286	26.2
	15.5488	27.4
	15.6286	27.9
	16.5488	33.5
	16.6286	28.6
	17.5488	33.8
Allosaurus fc3	4	10.4
	4.22817	11
	5	11.2
	5.22817	11.3
	6	11.9
	6.22817	12
	7	12.6
	7.22817	12.5
	7.80222	13.8
	8	13.4
	8.80222	14.4
	9	14.3
	9.80222	14.6
	10	15.3
	10.8022	15.3
	11	15.8
	12	16.2
	13	16.5
	14	19
Allosaurus fc4	4	13
	4.09135	13.5
	5	15.8
	5.09135	15.2
	6	17.1
	6.09135	16.3
	6.84466	17.2
	7	18.2
	7.09135	20.2
	7.84466	23.5
	8	20.9
	8.09135	26
	8.84466	26.5
	9.09135	26.2
	9.84466	27.4
	10.0913	27.9
	10.8447	33.5
	11.0913	28.6
	11.8447	33.8
Allosaurus hc1	3	2.8
	4	4.4
	4	5
	5	5.1
	5	5.9
	5	6
	6	6.2
	6	6.2
	7	6.4
	7	6.8
	8	7
	8	7.2
	9	7.7
	9	7.7
	10	7.7
	10	7.7
	11	8.8
	11	8.8
	12	9.3
	12	9.8
	12	11
	13	9.7
	13	12
	13	13.1
	14	12.6
	14	13.1
	14	13.4
	15	13.8
	15	14.4
	16	14.6
	16	14.9
	17	15.4
	18	16.9
	19	17.5
	20	17.8
Allosaurus hc2	3	2.8
	4	4.4
	4.87302	5
	5	5.1
	5.87302	5.9
	6.20635	6
	6.87302	6.2
	7.20635	6.2
	7.87302	6.4
	8.20635	6.8
	9.20635	7.2
	9.79559	7
	10.2063	7.7
	10.7956	7.7
	11.2063	8.4
	11.7956	8.6
	12.2063	8.8
	12.7956	9.5
	13.2063	9.3
	13.7956	11
	13.8759	9.8
	14.2063	9.7
	14.7956	12
	14.8759	13.1
	15.7956	12.6
	15.8759	13.4
	15.992	13.1
	16.8759	13.8
	16.992	14.4
	17.8759	14.6
	17.992	14.9
	18.992	15.4
	19.992	16.9
	20.992	17.5
	21.992	17.8
Allosaurus uc1	1	1.3
	2	1.6
	2	2.1
	3	3
	3	3.1
	3	3.2
	4	3.5
	4	3.9
	4	4
	5	4.2
	5	4.2
	5	4.3
	6	4.8
	6	5.1
	6	5.3
	7	5.4
	7	5.7
	8	5.9
	8	6.4
	9	6.4
	10	7.1
	11	7.6
	11	7.9
	12	8.7
	12	8.7
	13	9.8
	14	11.2
	15	11.8
	16	12
	17	12.5
Allosaurus uc2	1	1.3
	2	1.6
	2.1669	2.1
	3	3.1
	3.1669	3.2
	3.21859	3
	4	3.5
	4.1669	4
	4.21859	3.9
	4.86651	4.2
	5.1669	4.2
	5.21859	4.3
	5.86651	5.1
	6.1669	4.8
	6.21859	5.3
	6.86651	5.4
	7.21859	5.7
	7.86651	5.9
	8.21859	6.4
	8.86651	6.4
	9.86651	7.1
	10.6506	7.6
	10.8665	7.9
	11.6506	8.7
	11.8665	8.7
	12.6506	9.8
	13.6506	11.2
	14.6506	11.8
	15.6506	12
	16.6506	12.5
Allosaurus hl	4	15
	6	18.4
	12	25.5
	13	27.2
	15	33.6
	19	38.7
Allosaurus ul	3	11.1
	5	14.1
	7	13.5
	11	17.2
	16	24.5
Allosaurus fl	6	37
	7	46.8
	9	55.8
	12	65.6
	13	48.5
	13	87.2
Allosaurus tc1	6	9
	7	10.2
	7	13.8
	8	11.4
	8	15.8
	9	12.4
	10	11.9
	10	13.3
	11	14.3
	11	15.2
	12	15.5
	12	15.8
	13	16.8
	13	16.8
	14	19.6
	14	20.1
	15	21.2
	15	23.5
	16	21.4
	16	23.9
Allosaurus tc2	7	10.2
	8	11.4
	8.99601	9
	9	12.4
	9.54266	11.9
	9.99601	13.8
	10	13.3
	10.5427	14.3
	10.996	15.8
	11	15.2
	11.5427	15.5
	12	15.8
	12.5427	16.8
	13	16.8
	13.5427	20.1
	14	19.6
	14.5427	23.5
	15	21.2
	15.5427	23.9
	16	21.4
Psittacosaurus m1	3	7.6
	4	9.8
	5	11.2
	6	14.8
	7	16
	8	20
	9	21
Psittacosaurus l1	0.5	3.1
	0.5	3.1
	0.5	3.1
	0.5	3.1
	0.5	3.1
	0.5	3.1
	0.5	3.1
	0.5	3.1
	0.5	3.1
	0.5	3.1
	0.5	3.1
	0.5	3.1
	0.5	3.1
	0.5	3.1
	0.5	3.1
	0.5	3.1
	0.5	3.1
	0.5	3.1
	0.5	3.1
	0.5	3.1
	0.5	3.1
	0.5	3.1
	0.5	3.1
	0.5	3.1
	0.5	3.1
	0.5	3.1
	0.5	3.1
	0.5	3.1
	0.5	3.1
	0.5	3.1
	0.5	3.1
	0.5	3.1
	0.5	3.1
	0.5	3.1
	0.5	3.1
	0.5	3
	0.5	3
	0.5	3
	1	3.4
	1	3.4
	1	3.4
	1	3.4
	1	5.3
	1	4.8
	1	4.5
	2	6.4
	2	5.7
	2	6.2
	2	6.8
	2	7.2
	2	5.2
	3	8.5
	3	8
	3	10.3
	3	7.6
	3	7.3
	4	10
	4	10.1
	4	9.8
	5	11.9
	5	11.3
	5	11.3
	5	10.8
	5	11.1
	6	13.8
	6	13.3
	6	13
	6	13.2
	7	14.4
	7	14.9
	7	13.5
	7	13.5
	8	16.5
	8	16.4
	8	15.5
	8	14.8
	9	17.2
	9	18.9
	10	20.1
	11	20.2
Psittacosaurus l2	0.5	3
	0.5	3.1
	1	3.4
	1	4.5
	1	4.8
	1	5.3
	2	5.2
	2	5.7
	2	6.2
	2	6.4
	2	6.8
	2	7.2
	3	7.3
	3	7.6
	3	8
	3	8.5
	3	10.3
	4	9.8
	4	10
	4	10.1
	5	10.8
	5	11.1
	5	11.3
	5	11.9
	6	13
	6	13.2
	6	13.3
	6	13.8
	7	13.5
	7	14.4
	7	14.9
	8	14.8
	8	15.5
	8	16.4
	8	16.5
	9	17.2
	9	18.9
	10	20.1
	11	20.2
Psittacosaurus l3	0.5	3.1
	0.5	3
	0.5	3
	1	3.4
	1	3.4
	1	3.4
	1	3.4
	1	4.5
	2	5.2
	3	8.5
	3	8
	3	10.3
	4	10.1
	4	9.8
	5	10.8
	5	11.1
	7	14.4
	7	14.9
	7	13.5
	7	13.5
	8	16.4
	8	15.5
	8	14.8
	9	18.9
	10	20.1
	11	20.2
Psittacosaurus l4	0.5	3
	0.5	3.1
	1	3.4
	1	4.5
	2	5.2
	3	8
	3	8.5
	3	10.3
	4	9.8
	4	10.1
	5	10.8
	5	11.1
	7	13.5
	7	14.4
	7	14.9
	8	14.8
	8	15.5
	8	16.4
	9	18.9
	10	20.1
	11	20.2
Hypacrosaurus fc	7	33.6
	8	35.9
	9	37.3
	10	38.3
	11	39
	12	39.3
	13	39.5
Hypacrosaurus tc	6	23.6
	7	26.9
	8	29.5
	9	31.2
	10	33.1
	11	33.6
	12	34.1
	13	34.2
Apatosaurus	5	4.6
	6	5.1
	7	6.1
	8	7.2
	9	7.6
	10	8
	11	8.9
	12	9.3
	13	9.7
	14	10.1
	15	10.5
	16	11.2
	17	11.8
Alamosaurus	5	6.3
	6	6.9
	7	7.6
	8	8.6
	9	9.5
	10	10.1
	11	10.7
	12	11.8
	13	12.4
Northampton	5	62
	6	64
	7	66
	8	67
	9	70
	10	72
	11	73
	12	74
	13	76
	14	77
	15	78
	16	79
	17	80
	18	82
	19	83
	20	84
	21	85
	22	87
	23	89
	24	90
	25	91
Janenschia	5	26.5
	6	29.2
	7	30.5
	8	33.8
	9	36.5
	10	37.6
	11	39.1
	12	41
	13	43.7
	14	45.6
	15	47.7
	16	49.7
	17	52.4
	18	53.7
	19	55.7
	20	57
Massospondylus	2	12.8
	4	14.6
	4	16.4
	5	19.2
	5	24
	7	25.2
	7	25.8
	7	27.9
	8	26
	8	30.3
	9	27.4
	9	27.9
	9	28.5
	12	33.2
	12	36
	13	40.9
	15	44.5
