# Supplementary material for: Revisiting the Estimation of Dinosaur Growth Rates
Source: PLoS One. 2013 Dec 16;8(12):e81917. doi: 10.1371/journal.pone.0081917 (PMC3864909; doi:10.1371/journal.pone.0081917)
Supplement: Table S7 — Age–mass data used to attempt replication of prior results. The data was gathered from references (see Table 2). In several cases, the scaling mass used for DME had to be estimated from digital scans of published plots–see Text S1 for details. The Psittacosaurus l5 data set is the recovered data set (see Text S1 for details), made to conform to what appears to be plotted in Fig. 6 of reference [18], and Psittacosaurus l6 is the same data set but with only one point for each distinct age-mass pair. (XLSX) [file pone.0081917.s019.xlsx]

## Sheet: S7
	Age	Mass
Tyrannosaurus rex	2	29.9
	14	1807
	15	1761
	16	2984
	18	3230
	22	5040
	28	5654
Gorosaurus libratus	5	127
	7	229
	14	607
	14	747
	18	1105
Albertosaurus sarcophagus	2	50.3
	15	762
	18	1013
	22	1282
	24	1142
Massospondylus carinatus	2	5.8
	4	8.74
	4	12.43
	5	19.7
	5	38.86
	7	44.92
	7	48.25
	7	60.87
	8	48.87
	8	77.8
	9	57.66
	9	60.87
	9	64.61
	12	102.53
	12	130.16
	13	191.63
	15	245.79
Massospondylus carinatus (recovered)	2	4.16
	4	9.07
	5	26.48
	7	40.67
	8	58.75
	9	55.86
	12	114.84
	13	193.38
	15	245.79
Syntarsus rhodesiensis	2	4.21
	3	5.46
	3	8.09
	4	9.44
	5	15.63
	5	15.63
	5	15.8
	6	16.57
	6	17.06
	6	20.15
Syntarsus rhodesiensis (recovered)	2	4.24
	3	6.67
	4	16.51
	5	17.8
	6	17.21
	7	20.15
Psittacosaurus mongoliensis	3	0.94
	4	2.03
	5	3.02
	6	6.96
	7	8.79
	8	17.6
	9	19.87
Psittacosaurus lujiatunensis 1	0.5	0.1
	0.5	0.1
	0.5	0.1
	0.5	0.1
	0.5	0.1
	0.5	0.1
	0.5	0.1
	0.5	0.1
	0.5	0.1
	0.5	0.1
	0.5	0.1
	0.5	0.1
	0.5	0.1
	0.5	0.1
	0.5	0.1
	0.5	0.1
	0.5	0.1
	0.5	0.1
	0.5	0.1
	0.5	0.1
	0.5	0.1
	0.5	0.1
	0.5	0.1
	0.5	0.1
	0.5	0.1
	0.5	0.1
	0.5	0.1
	0.5	0.1
	0.5	0.1
	0.5	0.1
	0.5	0.1
	0.5	0.1
	0.5	0.1
	0.5	0.1
	0.5	0.1
	0.5	0.09
	0.5	0.09
	0.5	0.09
	1	0.13
	1	0.13
	1	0.13
	1	0.13
	1	0.49
	1	0.36
	1	0.3
	2	0.87
	2	0.61
	2	0.79
	2	1.04
	2	1.23
	2	0.46
	3	2.03
	3	1.69
	3	3.61
	3	1.45
	3	1.28
	4	3.3
	4	3.4
	4	3.11
	5	5.56
	5	4.76
	5	4.76
	5	4.16
	5	4.51
	6	8.67
	6	7.76
	6	7.25
	6	7.59
	7	9.85
	7	10.92
	7	8.12
	7	8.12
	8	14.83
	8	14.56
	8	12.29
	8	10.7
	9	16.79
	9	22.28
	10	26.8
	11	27.2
Psittacosaurus lujiatunensis 2	0.5	0.09
	0.5	0.1
	1	0.13
	1	0.3
	1	0.36
	1	0.49
	2	0.46
	2	0.61
	2	0.79
	2	0.87
	2	1.04
	2	1.23
	3	1.28
	3	1.45
	3	1.69
	3	2.03
	3	3.61
	4	3.11
	4	3.3
	4	3.4
	5	4.16
	5	4.51
	5	4.76
	5	5.56
	6	7.25
	6	7.59
	6	7.76
	6	8.67
	7	8.12
	7	9.85
	7	10.92
	8	10.7
	8	12.29
	8	14.56
	8	14.83
	9	16.79
	9	22.28
	10	26.8
	11	27.2
Psittacosaurus lujiatunensis 3	0.5	0.1
	0.5	0.09
	0.5	0.09
	1	0.13
	1	0.13
	1	0.13
	1	0.13
	1	0.3
	2	0.46
	3	2.03
	3	1.69
	3	3.61
	4	3.4
	4	3.11
	5	4.16
	5	4.51
	7	9.85
	7	10.92
	7	8.12
	7	8.12
	8	14.56
	8	12.29
	8	10.7
	9	22.28
	10	26.8
	11	27.2
Psittacosaurus lujiatunensis 4	0.5	0.09
	0.5	0.1
	1	0.13
	1	0.3
	2	0.46
	3	1.69
	3	2.03
	3	3.61
	4	3.11
	4	3.4
	5	4.16
	5	4.51
	7	8.12
	7	9.85
	7	10.92
	8	10.7
	8	12.29
	8	14.56
	9	22.28
	10	26.8
	11	27.2
Psittacosaurus lujiatunensis 5	0.5	0.6
	0.5	0.64
	0.5	0.64
	1	0.13
	1	0.13
	1	0.13
	1	0.13
	1	0.55
	3	2.12
	3	1.89
	3	3.7
	4	3.52
	4	3.23
	5	4.16
	5	4.61
	7	11.26
	7	8.7
	7	8.12
	7	8.12
	8	14.85
	8	12.37
	8	10.78
	9	22.57
	10	26.79
	11	26.79
Psittacosaurus lujiatunensis 6	0.5	0.6
	0.5	0.64
	1	0.13
	1	0.55
	3	1.89
	3	2.12
	3	3.7
	4	3.23
	4	3.52
	5	4.16
	5	4.61
	7	8.12
	7	8.7
	7	11.26
	8	10.78
	8	12.37
	8	14.85
	9	22.57
	10	26.79
	11	26.79
Apatosaurus excelsis	5	276
	6	359
	7	511
	8	633
	9	978
	10	1211
	11	1424
	12	1923
	13	2211
	14	2526
	15	2870
	16	3244
	17	3864
	18	4477
Alamosaurus sanjuanensis	4	882
	5	1174
	6	1524
	7	2251
	8	2976
	9	3612
	10	4333
	11	5736
	12	6708
Janenschia	6	1411
	7	1883
	8	2148
	9	2925
	10	3678
	11	4033
	12	4529
	13	5236
	14	6330
	15	7183
	16	8226
	17	8404
	18	8616
	19	8923
	20	9302
	21	9495
	22	9691
	23	9890
	24	10677
	25	11067
	26	12607
	27	12844
	28	13083
	29	13530
	30	14029
Northhampton	24	2434
	25	2645
	26	2869
	27	2985
	28	3227
	29	3353
	30	3614
	31	3749
	32	3888
	33	4176
	34	4325
	35	4478
	36	4634
	37	4794
	38	5124
	39	5295
	40	5470
	41	5648
	42	6016
	43	6400
	44	6598
	45	6800
