# Supplementary material for: Revisiting the Estimation of Dinosaur Growth Rates
Source: PLoS One. 2013 Dec 16;8(12):e81917. doi: 10.1371/journal.pone.0081917 (PMC3864909; doi:10.1371/journal.pone.0081917)
Supplement: Table S8 — Parameters for best-fit models. Growth models and their associated parameters for each taxon are shown, along with the values for each model. All models having strong statistical support () are shown; the best-fitting model has . In addition, the best-fitting sigmoid and attenuating curves (i.e., those having the lowest ) are shown for each taxon even if they were not among the models garnering strong support. (XLSX) [file pone.0081917.s020.xlsx]

## Sheet: S8
Taxon	ΔAICc	Model	Type	a	b	c	d
Tyrannosaurus 1	0	Extreme Value 2	A	135.7	0.06243
Tyrannosaurus 1	5.052	von Bertalanffy 2	S	138	0.1702
Tyrannosaurus 2	0	Extreme Value 2	A	135	0.06774
Tyrannosaurus 2	1.038	von Bertalanffy 2	S	137.6	0.1822
Tyrannosaurus 2	1.468	Logistic 2b	S	134.6	0.4323
Gorgosaurus	0	Linear 2	I	3.594	27.45
Gorgosaurus	1.029	Power 2	I	17.24	0.5756
Gorgosaurus	1.249	Quadratic 2b	I	0.2224	5.666
Gorgosaurus	1.873	Cubic 2b	I	0.07411	3.214
Gorgosaurus	3.846	Rational 2z	A	174.9	0.05981
Gorgosaurus	10.3	von Bertalanffy 2	S	97.96	0.2067
Albertosaurus	0	Linear 2	I	3.156	25.79
Albertosaurus	0.3828	Quadratic 2b	I	0.2072	5.277
Albertosaurus	0.5833	Cubic 2b	I	0.07066	3.046
Albertosaurus	0.584	Power 2	I	16.94	0.5552
Albertosaurus	1.038	Exponential 2	I	28.91	0.05603
Albertosaurus	1.474	Quadratic 2	I	0.1445	31.07
Albertosaurus	1.938	Rational 2z	A	197.1	0.042
Albertosaurus	1.938	Michaelis Menten 2	A	197.1	23.81
Albertosaurus	5.456	von Bertalanffy 2	S	109.7	0.1431
Saurornitholestes	0	Rational 2z	A	105.1	0.3675
Saurornitholestes	0	Michaelis Menten 2	A	105.1	2.721
Saurornitholestes	1.404	Negative Exponential 2b	A	93.24	0.7994
Saurornitholestes	1.404	Negative Exponential 2a	A	93.24	0.2239
Saurornitholestes	3.296	Levakovic 2	S	94.82	11.58
Syntarsus	0	Power 2	I	8.195	0.5036
Syntarsus	0.3725	Linear 2	I	2.084	7.886
Syntarsus	0.6453	Rational 2z	A	34.47	0.2332
Syntarsus	0.6453	Michaelis Menten 2	A	34.47	4.288
Syntarsus	0.9436	Quadratic 2b	I	0.2598	2.972
Syntarsus	1.184	Cubic 2b	I	0.1092	2.086
Syntarsus	1.349	Negative Exponential 2b	A	24.69	0.7555
Syntarsus	1.349	Negative Exponential 2a	A	24.69	0.2804
Syntarsus	1.728	Exponential 2	I	9.472	0.1303
Syntarsus	6	Morgan-Mercer-Flodin 3a	S	1.76e+19	2.148e+18	0.5036
Allosaurus fc1	0	Cubic 2	I	0.009791	9.886
Allosaurus fc1	1.598	Exponential 3	I	0.5335	0.2961	8.9
Allosaurus fc1	4.261	Extreme Value 4	S	88840	0.2962	-12.02	8.9
Allosaurus fc1	12.33	Michaelis Menten 3	A	6.76e+21	2.406e+21	-6.59
Allosaurus fc2	0	Exponential 3	I	0.6423	0.2154	9.187
Allosaurus fc2	2.663	Extreme Value 4	S	177100	0.2154	-12.53	9.187
Allosaurus fc2	56.01	Michaelis Menten 3	A	4.823e+30	2.454e+30	-3.466
Allosaurus fc3	0	Cubic 2b	I	0.04475	2.015
Allosaurus fc3	0.3237	Quadratic 2b	I	0.1041	2.826
Allosaurus fc3	0.4224	Exponential 2	I	8.503	0.05599
Allosaurus fc3	3.258	Gompertz 3b	S	782	0.01387	109.2
Allosaurus fc3	6.524	Michaelis Menten 3	A	5.629e+20	7.208e+20	7.223
Allosaurus fc4	0	Quadratic 2	I	0.1849	10.19
Allosaurus fc4	0.3982	Cubic 2b	I	0.121	1.847
Allosaurus fc4	0.4473	Exponential 2	I	7.715	0.131
Allosaurus fc4	0.7753	Quadratic 2b	I	0.3032	2.315
Allosaurus fc4	3.293	Extreme Value 2	A	28660000000	1e-10
Allosaurus fc4	3.392	Extreme Value 3b	S	67.32	0.1608	-13.68
Allosaurus hc1	0	Persistence 3a	I	1.998	0.4299	-0.04956
Allosaurus hc1	1.064	Quadratic 2b	I	0.1439	1.525
Allosaurus hc1	1.556	Exponential 3	I	16.75	0.03554	-15.01
Allosaurus hc1	1.731	Quadratic 3	I	0.01444	0.5696	1.767
Allosaurus hc1	2.623	von Bertalanffy 3	S	75.38	0.03165	-11.32
Allosaurus hc1	5.359	Extreme Value 2	A	9131000000	1e-10
Allosaurus hc2	0	Persistence 3a	I	2.218	0.2965	-0.05706
Allosaurus hc2	1.568	Quadratic 2b	I	0.1295	1.495
Allosaurus hc2	4.482	von Bertalanffy 3	S	236.3	0.01468	-16.32
Allosaurus hc2	14.6	Extreme Value 2	A	8093000000	1e-10
Allosaurus uc1	0	Persistence 3a	I	1.48	0.5325	-0.03916
Allosaurus uc1	0.9156	Persistence 4a	I	3.479	0.2464	-0.04593	-2.255
Allosaurus uc1	7.339	Sloboda 4	S	1350000000000	28.98	0.05344	0.3212
Allosaurus uc1	10.41	Michaelis Menten 3	A	8.357e+30	1.195e+31	0.6857
Allosaurus uc2	0	Persistence 3a	I	1.381	0.5663	-0.03947
Allosaurus uc2	0.8728	Persistence 4a	I	3.385	0.2529	-0.04819	-2.27
Allosaurus uc2	6.964	Sloboda 4	S	468200000000	28.1	0.0596	0.3156
Allosaurus uc2	11.16	Michaelis Menten 3	A	3.526e+30	4.857e+30	0.5156
Allosaurus hl	0	Cubic 2b	I	0.062	2.231
Allosaurus hl	0.2595	Quadratic 2b	I	0.1588	3.247
Allosaurus hl	0.7568	Exponential 2	I	11.97	0.06429
Allosaurus hl	7.553	Rational 2z	A	108.1	0.02896
Allosaurus hl	12.84	von Bertalanffy 2	S	42.71	0.1767
Allosaurus ul	0	Exponential 2	I	9.408	0.05932
Allosaurus ul	0.1525	Cubic 2b	I	0.05082	2.076
Allosaurus ul	0.3535	Quadratic 2b	I	0.1226	2.942
Allosaurus ul	1.291	Linear 2	I	1.033	7.407
Allosaurus ul	4.116	Rational 2z	A	48.51	0.06239
Allosaurus ul	6.444	von Bertalanffy 2	S	25.74	0.2552
Allosaurus fl	0	Cubic 2	I	0.02244	31.14
Allosaurus fl	0.3272	Exponential 2	I	14.96	0.1296
Allosaurus fl	0.4491	Quadratic 2	I	0.3568	19.6
Allosaurus fl	0.5121	Cubic 2b	I	0.1695	2.117
Allosaurus fl	0.6099	Quadratic 2b	I	0.5055	2.41
Allosaurus fl	0.738	Power 2	I	2.097	1.427
Allosaurus fl	0.9154	Linear 2	I	8.055	-23.74
Allosaurus fl	1.006	von Bertalanffy 2	S	178.8	0.1146
Allosaurus fl	1.417	Levakovic 2	S	142.3	89.66
Allosaurus fl	1.48	Logistic 2b	S	99.61	0.4925
Allosaurus fl	1.82	Extreme Value 2	A	58100000000	1e-10
Allosaurus fl	1.82	Gompertz 2	A	99820000000	1e-10
Allosaurus fl	1.82	Michaelis Menten 2	A	9.358e+23	1.611e+23
Allosaurus fl	1.82	Negative Exponential 2b	A	201700000000000	1
Allosaurus fl	1.82	Logistic 2a	A	61400	0.0001892
Allosaurus fl	1.82	Negative Exponential 2a	A	3626000	1.602e-06
Allosaurus fl	1.82	Rational 2z	A	2842000	2.044e-06
Allosaurus tc1	0	Quadratic 2b	I	0.1859	1.867
Allosaurus tc1	0.001931	Cubic 2b	I	0.07833	1.616
Allosaurus tc1	0.4207	Exponential 2	I	5.31	0.09462
Allosaurus tc1	0.4953	Quadratic 2	I	0.06715	6.91
Allosaurus tc1	0.62	Power 2	I	1.204	1.066
Allosaurus tc1	0.7591	Linear 2	I	1.495	-0.8745
Allosaurus tc1	1.054	Extreme Value 2	A	14230000000	1e-10
Allosaurus tc1	1.054	Gompertz 2	A	24450000000	1e-10
Allosaurus tc1	1.054	Michaelis Menten 2	A	1.434e+24	1.008e+24
Allosaurus tc1	1.054	Negative Exponential 2b	A	29830000000000	1
Allosaurus tc1	1.054	Logistic 2a	A	6901	0.0004123
Allosaurus tc1	1.055	Rational 2z	A	183400	7.76e-06
Allosaurus tc1	1.055	Negative Exponential 2a	A	91240	1.559e-05
Allosaurus tc1	3.155	von Bertalanffy 3	S	2849	0.006713	-17.64
Allosaurus tc2	0	Power 2	I	0.6994	1.275
Allosaurus tc2	0.2137	Quadratic 2b	I	0.2188	1.431
Allosaurus tc2	0.3833	Linear 2	I	1.754	-4.324
Allosaurus tc2	0.7336	Cubic 2b	I	0.09231	1.431
Allosaurus tc2	1.827	Quadratic 2	I	0.07684	5.245
Allosaurus tc2	2.951	Extreme Value 3z	S	1861000	0.04227	-11.22
Allosaurus tc2	3.55	Michaelis Menten 3	A	3.847e+20	2.193e+20	-4.324
Psittacosaurus m1	0	Quadratic 2b	I	0.3197	1.816
Psittacosaurus m1	0.3552	Linear 2	I	2.374	0.09908
Psittacosaurus m1	0.3734	Power 2	I	2.392	0.9994
Psittacosaurus m1	0.3736	Extreme Value 2	A	23890000000	1e-10
Psittacosaurus m1	0.3736	Gompertz 2	A	41050000000	1e-10
Psittacosaurus m1	0.3736	Michaelis Menten 2	A	1.757e+24	7.353e+23
Psittacosaurus m1	0.3736	Negative Exponential 2b	A	8171000000000	1
Psittacosaurus m1	0.3736	Logistic 2a	A	3386	0.001411
Psittacosaurus m1	0.3739	Rational 2z	A	127200	1.879e-05
Psittacosaurus m1	0.3741	Negative Exponential 2a	A	42150	5.669e-05
Psittacosaurus m1	0.7803	Cubic 2b	I	0.1384	1.568
Psittacosaurus m1	6.545	von Bertalanffy 2	S	26.05	0.2979
Psittacosaurus l1	0	Persistence 3a	I	4.176	0.5115	-0.03595
Psittacosaurus l1	4.197	Sloboda 4	S	1702000000	22.23	0.1154	0.2276
Psittacosaurus l1	8.008	Rational 3a	A	108.9	0.01918	2.083
Psittacosaurus l2	0	Persistence 3a	I	4.136	0.5343	-0.03164
Psittacosaurus l2	1.893	Power 3	I	2.445	0.8541	1.822
Psittacosaurus l2	3.345	Rational 3a	A	126.9	0.01575	2.379
Psittacosaurus l2	3.517	Sloboda 4	S	3411000000	22.88	0.1102	0.2283
Psittacosaurus l3	0	Persistence 3a	I	3.904	0.5581	-0.03177
Psittacosaurus l3	1.135	Power 2	I	3.454	0.7441
Psittacosaurus l3	1.785	Linear 2	I	1.747	2.227
Psittacosaurus l3	1.79	Power 3	I	2.476	0.8594	1.393
Psittacosaurus l3	1.91	Power 3b	I	3.254	1.755	0.8375
Psittacosaurus l3	2.7	Rational 3a	A	140	0.01447	1.894
Psittacosaurus l3	3.949	Morgan-Mercer-Flodin 3a	S	3.754e+42	1.087e+42	0.7441
Psittacosaurus l4	0	Persistence 3a	I	4.089	0.5218	-0.03568
Psittacosaurus l4	0.1619	Power 2	I	3.492	0.7409
Psittacosaurus l4	0.2922	Linear 2	I	1.713	2.536
Psittacosaurus l4	1.421	Power 3	I	2.389	0.8691	1.68
Psittacosaurus l4	1.525	Power 3b	I	3.141	2.111	0.8435
Psittacosaurus l4	1.736	Persistence 3b	I	2.931	0.8064	-0.2933
Psittacosaurus l4	2.078	Rational 3a	A	148	0.0134	2.151
Psittacosaurus l4	3.25	Morgan-Mercer-Flodin 3a	S	1.32e+42	3.779e+41	0.7409
Hypacrosaurus fc	0	Extreme Value 2	A	39.59	0.1497
Hypacrosaurus fc	6.767	Extreme Value 3z	S	39.63	0.1318	0.2229
Hypacrosaurus tc	0	Extreme Value 3b	S	34.23	0.2545	-5.366
Hypacrosaurus tc	0	Extreme Value 3a	S	34.23	0.2545	-1.366
Hypacrosaurus tc	1.803	Logistic 2b	S	34.41	0.67
Hypacrosaurus tc	1.931	Extreme Value 3z	S	34.25	0.2114	-0.8043
Hypacrosaurus tc	5.665	Extreme Value 2	A	34.57	0.1357
Apatosaurus	0	Rational 2z	A	31.54	0.03448
Apatosaurus	0	Michaelis Menten 2	A	31.54	29
Apatosaurus	0.5135	Negative Exponential 2b	A	19.34	0.9472
Apatosaurus	0.5135	Negative Exponential 2a	A	19.34	0.0542
Apatosaurus	3.506	Korf 3	S	95.72	4.922	0.2996
Alamosaurus	0	Linear 2	I	0.7795	2.295
Alamosaurus	6.596	Logistic 3	S	19.08	0.1679	9.302
Alamosaurus	7.2	Michaelis Menten 3	A	7.011e+18	8.995e+18	2.295
Northampton	0	Persistence 3a	I	48.81	0.1243	-0.008857
Northampton	6.546	Sloboda 4	S	1579000	10.45	0.01336	0.504
Northampton	7.174	Rational 3a	A	223.2	0.01118	53.71
Janenschia	0	Power 3	I	3.397	0.8576	13.11
Janenschia	0.04176	Power 3b	I	6.45	27.85	0.8013
Janenschia	0.09944	Rational 3a	A	375.1	0.006667	15.05
Janenschia	0.09944	Michaelis Menten 3	A	375.1	150	15.05
Janenschia	0.1015	Monomolecular 3	A	208.8	0.01232	0.9277
Janenschia	0.1015	Negative Exponential 3b	A	208.8	193.7	0.9878
Janenschia	0.1015	Negative Exponential 3a	A	208.8	0.01232	-6.09
Janenschia	0.1027	Quadratic 3	I	-0.01264	2.364	15.17
Janenschia	0.1807	Persistence 3a	I	12.83	0.4046	-0.01447
Janenschia	0.4189	Persistence 3b	I	5.967	0.7284	-1.625
Janenschia	0.4376	Linear 2	I	2.049	16.86
Janenschia	0.4714	von Bertalanffy 3	S	106.1	0.04568	-16.88
Janenschia	0.7672	Gompertz 3b	S	93.48	0.06239	8.561
Janenschia	0.7672	Gompertz 3a	S	93.48	1.706	0.06239
Massospondylus	0	Linear 2	I	2.518	6.952
Massospondylus	0.2515	Power 2	I	5.892	0.7409
Massospondylus	2.044	Rational 2z	A	129.6	0.03391
Massospondylus	3.691	von Bertalanffy 3	S	82.15	0.07176	-8.404
